# Supplementary material for: Breaking the Dogma of Intravenous Treatment for Infective Endocarditis: A Systematic Review and Meta-Analysis
Source: J Clin Med. 2024 Dec 10;13(24):7518. doi: 10.3390/jcm13247518 (PMC11677701; doi:10.3390/jcm13247518)
Supplement: Supplementary file 1 [file jcm-13-07518-s001.zip]

Archive with 1 entries (1 files):
- jcm-3318120-supplementary.pdf
